# Supplementary material for: Modelling mood updating: a proof of principle study
Source: Br J Psychiatry. 2023 Mar;222(3):125–34. doi: 10.1192/bjp.2022.175 (PMC9929713; doi:10.1192/bjp.2022.175)
Supplement: Supplementary file 1 [file S0007125022001751sup001.zip]

Archive with 5 entries (5 files):
- Anxious_Mood.txt
- Appendix_1.docx
- Depressed_Mood.txt
- Healthy_Mood.txt
- Supplementary_Material_Tables.docx
