# Supplementary material for: Modelling mood updating: a proof of principle study
Source: Br J Psychiatry. 2023 Mar;222(3):125–34. doi: 10.1192/bjp.2022.175 (PMC9929713; doi:10.1192/bjp.2022.175)
Supplement: Supplementary file 1 [file S0007125022001751sup001.zip › Anxious_Mood.txt]

# Below is the r code with explanation for simulations run in the anxiety mood updating network

library(pomdp)

# a represents the transition probability matrix. The values chosen are arbitrary but designed to reflect the agent's relative uncertainty that the outcome of its actions will be stressful.

a = list("Wait"="identity",
 "amplify-stress-signals"= matrix(c(0.7, 0.3, 0.6, 0.4), nrow=2, byrow=TRUE),
 "attenuate-stress-signals"= matrix(c(0.5, 0.5, 0.4, 0.6), nrow=2, byrow=TRUE),
 "amplify-pleasure-signals"= matrix(c(0.5, 0.5, 0.3, 0.7), nrow=2, byrow=TRUE),
 "attenuate-pleasure-signals"= matrix(c(0.7, 0.3, 0.6, 0.4), nrow=2, byrow=TRUE))

# b represents the observation probability matrix. Again this reflects a relatively uncertain prior belief that it will receive stress signals regardless of action.

b = rbind(
 O_("amplify-stress-signals", "Stressful", "Stress-Signals", 0.7),
 O_("amplify-stress-signals", "Not-Stressful", "Stress-Signals", 0.5),
 O_("amplify-stress-signals", "Stressful", "Pleasure-Signals", 0.3),
 O_("amplify-stress-signals", "Not-Stressful", "Pleasure-Signals", 0.5),
 O_("attenuate-stress-signals", "Stressful", "Stress-Signals", 0.6),
 O_("attenuate-stress-signals", "Not-Stressful", "Stress-Signals", 0.4),
 O_("attenuate-stress-signals", "Stressful", "Pleasure-Signals", 0.4),
 O_("attenuate-stress-signals", "Not-Stressful", "Pleasure-Signals", 0.6),
 O_("amplify-pleasure-signals", "Stressful", "Stress-Signals", 0.7),
 O_("amplify-pleasure-signals", "Not-Stressful", "Stress-Signals", 0.4),
 O_("amplify-pleasure-signals", "Stressful", "Pleasure-Signals", 0.3),
 O_("amplify-pleasure-signals", "Not-Stressful", "Pleasure-Signals", 0.6),
 O_("attenuate-pleasure-signals", "Stressful", "Stress-Signals", 0.7),
 O_("attenuate-pleasure-signals", "Not-Stressful", "Stress-Signals", 0.7),
 O_("attenuate-pleasure-signals", "Stressful", "Pleasure-Signals", 0.3),
 O_("attenuate-pleasure-signals", "Not-Stressful", "Pleasure-Signals", 0.3),
 O_("Wait", "Stressful", "Stress-Signals", 0.7),
 O_("Wait", "Not-Stressful", "Stress-Signals", 0.4),
 O_("Wait", "Stressful", "Pleasure-Signals", 0.3),
 O_("Wait", "Not-Stressful", "Pleasure-Signals", 0.6))

# c is the reward matrix. Note that the rewards are framed in terms of the surprisal associated with an end state given a particular action. 

c = rbind(
 R_("amplify-stress-signals", "Not-Stressful", "*", "*", -1.05),
 R_("amplify-stress-signals", "Stressful", "*", "*", -0.43),
 R_("attenuate-stress-signals", "Not-Stressful", "*", "*", -0.60),
 R_("attenuate-stress-signals", "Stressful", "*", "*", -0.80),
 R_("amplify-pleasure-signals", "Not-Stressful", "*", "*", -0.51),
 R_("amplify-pleasure-signals", "Stressful", "*", "*", -0.92),
 R_("attenuate-pleasure-signals", "Not-Stressful", "*", "*", -1.05),
 R_("attenuate-pleasure-signals", "Stressful", "*", "*", -0.43),
 R_("Wait", "*", "*", "*", -1))

AnxiousMood <- POMDP(
     name = "Anxious Mood",
     discount = 0.5,
     states = c("Stressful" , "Not-Stressful"),
     actions = c("Wait", "amplify-stress-signals", "attenuate-stress-signals", "amplify-pleasure-signals", "attenuate-pleasure-signals"),
     observations = c("Stress-Signals", "Pleasure-Signals"),
     start = c(0.5, 0.5),
     transition_prob = a, observation_prob = b, reward = c)
