# Supplementary material for: Modelling mood updating: a proof of principle study
Source: Br J Psychiatry. 2023 Mar;222(3):125–34. doi: 10.1192/bjp.2022.175 (PMC9929713; doi:10.1192/bjp.2022.175)
Supplement: Supplementary file 1 [file S0007125022001751sup001.zip › Depressed_Mood.txt]

# Below is the r code with explanation for simulations run in the depressed mood updating network

library(pomdp)

# a represents the transition probability matrix. The values chosen are arbitrary but designed to reflect the agent's belief that action is more likely to result in a stresseful outcome. So, for example, the agent is still very certain that if it amplifies stress signals it will remain stressful. However, in this case, even if it attempts to attenuate stress signals there is still a reasonable chance it will remain stressful. Intuitviely, waiting will necessarily preserve the current hidden states as they are.

a = list("Wait"="identity",
 "amplify-stress-signals"= matrix(c(0.9, 0.1, 0.8, 0.2), nrow=2, byrow=TRUE),
 "attenuate-stress-signals"= matrix(c(0.5, 0.5, 0.4, 0.6), nrow=2, byrow=TRUE),
 "amplify-pleasure-signals"= matrix(c(0.5, 0.5, 0.3, 0.7), nrow=2, byrow=TRUE),
 "attenuate-pleasure-signals"= matrix(c(0.9, 0.1, 0.75, 0.25), nrow=2, byrow=TRUE))

# b represents the observation probability matrix. Again this reflects a prior belief that ourcomes are more likely to be stressful, regardless of action.

b = rbind(
 O_("amplify-stress-signals", "Stressful", "Stress-Signals", 0.9),
 O_("amplify-stress-signals", "Not-Stressful", "Stress-Signals", 0.5),
 O_("amplify-stress-signals", "Stressful", "Pleasure-Signals", 0.1),
 O_("amplify-stress-signals", "Not-Stressful", "Pleasure-Signals", 0.5),
 O_("attenuate-stress-signals", "Stressful", "Stress-Signals", 0.8),
 O_("attenuate-stress-signals", "Not-Stressful", "Stress-Signals", 0.4),
 O_("attenuate-stress-signals", "Stressful", "Pleasure-Signals", 0.2),
 O_("attenuate-stress-signals", "Not-Stressful", "Pleasure-Signals", 0.6),
 O_("amplify-pleasure-signals", "Stressful", "Stress-Signals", 0.9),
 O_("amplify-pleasure-signals", "Not-Stressful", "Stress-Signals", 0.4),
 O_("amplify-pleasure-signals", "Stressful", "Pleasure-Signals", 0.1),
 O_("amplify-pleasure-signals", "Not-Stressful", "Pleasure-Signals", 0.6),
 O_("attenuate-pleasure-signals", "Stressful", "Stress-Signals", 0.9),
 O_("attenuate-pleasure-signals", "Not-Stressful", "Stress-Signals", 0.7),
 O_("attenuate-pleasure-signals", "Stressful", "Pleasure-Signals", 0.1),
 O_("attenuate-pleasure-signals", "Not-Stressful", "Pleasure-Signals", 0.3),
 O_("Wait", "Stressful", "Stress-Signals", 0.9),
 O_("Wait", "Not-Stressful", "Stress-Signals", 0.4),
 O_("Wait", "Stressful", "Pleasure-Signals", 0.1),
 O_("Wait", "Not-Stressful", "Pleasure-Signals", 0.6))

# c is the reward matrix. Note that the rewards are framed in terms of the surprisal associated with an end state given a particular action. 

c = rbind(
 R_("amplify-stress-signals", "Not-Stressful", "*", "*", -1.90),
 R_("amplify-stress-signals", "Stressful", "*", "*", -0.16),
 R_("attenuate-stress-signals", "Not-Stressful", "*", "*", -0.60),
 R_("attenuate-stress-signals", "Stressful", "*", "*", -0.80),
 R_("amplify-pleasure-signals", "Not-Stressful", "*", "*", -0.51),
 R_("amplify-pleasure-signals", "Stressful", "*", "*", -0.92),
 R_("attenuate-pleasure-signals", "Not-Stressful", "*", "*", -1.74),
 R_("attenuate-pleasure-signals", "Stressful", "*", "*", -0.19),
 R_("Wait", "*", "*", "*", -1))

 DepressedMood <- POMDP(
     name = "Depressed Mood",
     discount = 0.5,
     states = c("Stressful" , "Not-Stressful"),
     actions = c("Wait", "amplify-stress-signals", "attenuate-stress-signals", "amplify-pleasure-signals", "attenuate-pleasure-signals"),
     observations = c("Stress-Signals", "Pleasure-Signals"),
     start = c(0.5, 0.5),
     transition_prob = a, observation_prob = b, reward = c)
