# Supplementary material for: Modelling mood updating: a proof of principle study
Source: Br J Psychiatry. 2023 Mar;222(3):125–34. doi: 10.1192/bjp.2022.175 (PMC9929713; doi:10.1192/bjp.2022.175)
Supplement: Supplementary file 1 [file S0007125022001751sup001.zip › Healthy_Mood.txt]

# Below is the r code with explanation for simulations run in the healthy mood updating network

library(pomdp)

# a represents the transition probability matrix. The values chosen are arbitrary but designed to reflect the healthy agent's certainty that action will preserve current belief states. So, for example, if the agent amplifies stress signals then there is a 90% chance the event will be stressful. Intuitviely, waiting will necessarily preserve the current hidden states as they are.

a = list("Wait"="identity",
 "amplify-stress-signals"= matrix(c(0.9, 0.1, 0.6, 0.4), nrow=2, byrow=TRUE),
 "attenuate-stress-signals"= matrix(c(0.4, 0.6, 0.25, 0.75), nrow=2, byrow=TRUE),
 "amplify-pleasure-signals"= matrix(c(0.25, 0.75, 0.1, 0.9), nrow=2, byrow=TRUE),
 "attenuate-pleasure-signals"= matrix(c(0.75, 0.25, 0.6, 0.4), nrow=2, byrow=TRUE))

# b represents the observation probability matrix. Again this reflects a very certain prior belief in the likely consequences of action matching observations to corresponding hidden states.

b = rbind(
 O_("amplify-stress-signals", "Stressful", "Stress-Signals", 0.9),
 O_("amplify-stress-signals", "Not-Stressful", "Stress-Signals", 0.3),
 O_("amplify-stress-signals", "Stressful", "Pleasure-Signals", 0.1),
 O_("amplify-stress-signals", "Not-Stressful", "Pleasure-Signals", 0.7),
 O_("attenuate-stress-signals", "Stressful", "Stress-Signals", 0.6),
 O_("attenuate-stress-signals", "Not-Stressful", "Stress-Signals", 0.1),
 O_("attenuate-stress-signals", "Stressful", "Pleasure-Signals", 0.4),
 O_("attenuate-stress-signals", "Not-Stressful", "Pleasure-Signals", 0.9),
 O_("amplify-pleasure-signals", "Stressful", "Stress-Signals", 0.6),
 O_("amplify-pleasure-signals", "Not-Stressful", "Stress-Signals", 0.1),
 O_("amplify-pleasure-signals", "Stressful", "Pleasure-Signals", 0.4),
 O_("amplify-pleasure-signals", "Not-Stressful", "Pleasure-Signals", 0.9),
 O_("attenuate-pleasure-signals", "Stressful", "Stress-Signals", 0.9),
 O_("attenuate-pleasure-signals", "Not-Stressful", "Stress-Signals", 0.4),
 O_("attenuate-pleasure-signals", "Stressful", "Pleasure-Signals", 0.1),
 O_("attenuate-pleasure-signals", "Not-Stressful", "Pleasure-Signals", 0.6),
 O_("Wait", "Stressful", "Stress-Signals", 0.7),
 O_("Wait", "Not-Stressful", "Stress-Signals", 0.3),
 O_("Wait", "Stressful", "Pleasure-Signals", 0.3),
 O_("Wait", "Not-Stressful", "Pleasure-Signals", 0.7))


# c is the reward matrix. Note that the rewards are framed in terms of the surprisal associated with an end state given a particular action. Thus if the agent amplifies stress signals and the event is non-stressful there is a relative penalty.

c = rbind(
 R_("amplify-stress-signals", "Not-Stressful", "*", "*", -1.39),
 R_("amplify-stress-signals", "Stressful", "*", "*", -0.29),
 R_("attenuate-stress-signals", "Not-Stressful", "*", "*", -0.39),
 R_("attenuate-stress-signals", "Stressful", "*", "*", -1.12),
 R_("amplify-pleasure-signals", "Not-Stressful", "*", "*", -0.19),
 R_("amplify-pleasure-signals", "Stressful", "*", "*", -1.74),
 R_("attenuate-pleasure-signals", "Not-Stressful", "*", "*", -1.12),
 R_("attenuate-pleasure-signals", "Stressful", "*", "*", -0.39),
 R_("Wait", "*", "*", "*", -1))


 HealthyMood <- POMDP(
     name = "Healthy Mood",
     discount = 0.5,
     states = c("Stressful" , "Not-Stressful"),
     actions = c("Wait", "amplify-stress-signals", "attenuate-stress-signals", "amplify-pleasure-signals", "attenuate-pleasure-signals"),
     observations = c("Stress-Signals", "Pleasure-Signals"),
     start = c(0.5, 0.5),
     transition_prob = a, observation_prob = b, reward = c)
